# Supplementary material for: Balancing Rehabilitation Dose in Acute Stroke Decision-Making and Global Assessment (The BRIDGE Study)
Source: J Clin Med. 2025 Sep 25;14(19):6786. doi: 10.3390/jcm14196786 (PMC12524745; doi:10.3390/jcm14196786)
Supplement: Supplementary file 1 [file jcm-14-06786-s001.zip]

Archive with 1 entries (1 files):
- jcm-3878376-supplementary.pdf
